# Supplementary material for: Glioma Stem Cells Upregulate CD39 Expression to Escape Immune Response through SOX2 Modulation
Source: Cancers (Basel). 2022 Feb 3;14(3):783. doi: 10.3390/cancers14030783 (PMC8834269; doi:10.3390/cancers14030783)
Supplement: Supplementary file 1 [file cancers-14-00783-s001.zip]

Archive with 1 entries (1 files):
- cancers-1581253-supplementary.pdf
